# Supplementary material for: Race, Gene Expression Signatures, and Clinical Outcomes of Patients With High-Risk Early Breast Cancer
Source: JAMA Netw Open. 2023 Dec 28;6(12):e2349646. doi: 10.1001/jamanetworkopen.2023.49646 (PMC10755617; doi:10.1001/jamanetworkopen.2023.49646)
Supplement: Supplement 2. — eTable 3. Association Between Expression Signatures Evaluated and Race, Overall and by Tumor Subtypes eTable 4. Interaction Between High- vs Low-Signature Expression, Race, and Outcomes (Overall Population) [file jamanetwopen-e2349646-s002.xlsx]

## Sheet: TOC
Kyalwazi B, Yau C, Campbell M, et al. Race, gene expression signatures, and clinical outcomes among patients with early breast cancer. JAMA Netw Open. 2023;6(12):e2349646. doi:10.1001/jamanetworkopen.2023.49646
This supplemental material has been provided by the authors to give readers additional information about their work.
Contents
eTable 3. Association between Expression Signatures Evaluated and Race, Overall and by Tumor Subtypes
eTable 4. Interaction between High vs. Low Signature Expression, Race and Outcomes (Overall population)

## Sheet: eTable 3
Supplemental eTable 3. Association between Expression Signatures Evaluated and Race, Overall and by Tumor Subtypes
	ALL							HR+HER2-							HR+HER2+							HR-HER2-							HR-HER2+
	ANOVA	Tukey HSD						ANOVA		Tukey HSD					ANOVA	Tukey HSD						ANOVA	Tukey HSD						ANOVA	Tukey HSD
		Asian - Black/AA		Asian - White		Black/AA - White			Asian - Black/AA		Asian - White		Black/AA - White			Asian - Black/AA		Asian - White		Black/AA - White			Asian - Black/AA		Asian - White		Black/AA - White			Asian - Black/AA		Asian - White		Black/AA - White
	p	Diff	p	Diff	p	Diff	p	p	Diff	p	Diff	p	Diff	p	p	Diff	p	Diff	p	Diff	p	p	Diff	p	Diff	p	Diff	p	p	Diff	p	Diff	p	Diff	p
B_cells	0.0345934	0.0205721	0.989753	0.222099	0.17969	0.201527	0.0959776	0.250045	-0.310088	0.441025	-0.0615235	0.956204	0.248564	0.242046	0.898466	-0.0895138	0.973474	0.0398568	0.990956	0.129371	0.893023	0.1523	0.408793	0.195754	0.383206	0.138604	-0.0255863	0.983945	0.0947091	-0.427434	0.59365	0.274269	0.712887	0.701703	0.0849176
CD68	0.735834	0.0219818	0.988543	-0.0486066	0.922018	-0.0705884	0.752398	0.837499	-0.169196	0.822627	-0.116793	0.879241	0.0524027	0.950514	0.605509	0.252144	0.808586	-0.0343481	0.993289	-0.286492	0.57625	0.139034	0.193559	0.678834	-0.0941877	0.880751	-0.287747	0.119796	0.228774	-0.446926	0.461341	0.0340926	0.992864	0.481018	0.201895
CD8_T_cells	0.756461	0.0574141	0.924166	-0.0156868	0.991547	-0.0731009	0.736279	0.159918	-0.276525	0.563889	-0.413722	0.172081	-0.137197	0.682318	0.817541	0.167562	0.909974	-0.0135223	0.998952	-0.181085	0.800995	0.208206	0.411332	0.183834	0.245698	0.431817	-0.165633	0.500134	0.457309	-0.37717	0.652564	0.0194359	0.998208	0.396606	0.428277
Chemokine12_score	0.297638	-0.109031	0.751977	0.0424319	0.939601	0.151463	0.2692	0.107135	-0.483998	0.165261	-0.178005	0.711877	0.305993	0.142813	0.974955	-0.0853082	0.975288	-0.030799	0.994456	0.0545092	0.979607	0.372437	0.30474	0.391867	0.137066	0.768685	-0.167674	0.490679	0.134704	-0.535162	0.257232	-0.0407095	0.987467	0.494452	0.125787
Cytotoxic_cells	0.985767	-0.00212825	0.999891	-0.0150335	0.992201	-0.0129052	0.990451	0.416616	-0.340194	0.40604	-0.275777	0.440703	0.0644168	0.915807	0.915467	0.151965	0.923971	0.0435843	0.988968	-0.10838	0.922091	0.200581	0.375427	0.263174	0.135052	0.786277	-0.240375	0.253746	0.36754	-0.495122	0.41135	-0.126196	0.912247	0.368926	0.409856
Dendritic_cells	0.0273043	-0.150148	0.582114	-0.298225	0.0477516	-0.148077	0.284412	0.0552003	-0.543812	0.0866953	-0.52047	0.0457274	0.0233415	0.98769	0.506976	0.245484	0.817146	-0.0837665	0.960655	-0.329251	0.482596	0.00143749	0.167564	0.756037	-0.338356	0.209569	-0.50592	0.00210447	0.29156	-0.570455	0.272412	-0.242949	0.68651	0.327507	0.457696
ER_PGR_avg	0.113587	0.262101	0.194721	0.072407	0.834232	-0.189694	0.128648	0.0110209	0.779691	0.00831649	0.471009	0.0862333	-0.308682	0.126716	0.707167	0.263902	0.691586	0.170279	0.769558	-0.0936233	0.910403	0.152495	-0.0965192	0.676862	0.0432504	0.897177	0.13977	0.131361	0.754342	0.131147	0.766278	0.10239	0.774855	-0.028757	0.977029
Exhausted_Tc_cells	0.807273	-0.0625585	0.911012	0.00150613	0.999922	0.0640646	0.79124	0.470003	-0.319121	0.437988	-0.227739	0.55863	0.091382	0.831909	0.948773	-0.0877247	0.977521	-0.106602	0.94441	-0.0188778	0.997879	0.54645	0.224726	0.625039	0.0714807	0.936241	-0.153245	0.578402	0.0745544	-0.466154	0.461444	0.201943	0.794466	0.668097	0.0617291
Geparsixto_sig	0.822948	-0.0244312	0.985906	0.0337866	0.961442	0.0582177	0.826077	0.182972	-0.480535	0.161059	-0.29174	0.39254	0.188795	0.464423	0.996481	-0.005395	0.9999	-0.0208018	0.997469	-0.0154068	0.998356	0.143009	0.465328	0.136498	0.240737	0.47405	-0.224591	0.315277	0.230513	-0.511904	0.356961	-0.0404333	0.989422	0.471471	0.218939
ICS5_score	0.20771	-0.117413	0.717207	0.0540175	0.903457	0.17143	0.184918	0.103069	-0.488158	0.15561	-0.184117	0.691126	0.304041	0.141897	0.896296	-0.178932	0.893263	-0.122887	0.913244	0.056045	0.977895	0.313161	0.362033	0.281647	0.253811	0.421934	-0.108223	0.751529	0.102278	-0.680207	0.210071	-0.0559024	0.983173	0.624305	0.0955213
Macrophages	0.29411	-0.050355	0.941212	-0.156475	0.431637	-0.10612	0.525571	0.632533	-0.270324	0.612561	-0.206465	0.673308	0.0638595	0.928443	0.600042	0.141098	0.938582	-0.136458	0.903939	-0.277556	0.611151	0.0136324	0.149611	0.785093	-0.247009	0.403559	-0.39662	0.0156365	0.362112	-0.410421	0.443074	-0.0751473	0.957513	0.335274	0.375341
Mast_cells	0.191254	0.256262	0.210504	0.108066	0.669222	-0.148196	0.286196	0.151232	0.369241	0.353529	0.0598768	0.962662	-0.309364	0.140227	0.177965	0.359284	0.504526	0.454801	0.157857	0.0955165	0.906549	0.571406	0.131579	0.753745	0.163517	0.547672	0.0319381	0.959045	0.58499	-0.123306	0.932034	0.130193	0.884063	0.2535	0.586186
Mitotic.score	0.046463	-0.343881	0.0602803	-0.138662	0.514388	0.205219	0.0905374	0.0123735	-0.755051	0.0112071	-0.414856	0.148941	0.340195	0.0822573	0.299476	-0.220924	0.788127	0.134886	0.859576	0.35581	0.291751	0.867582	-0.111649	0.864237	-0.0900351	0.877099	0.0216143	0.986375	0.216074	0.145678	0.898891	-0.252711	0.605908	-0.398389	0.243523
Mod7_ERBB2	0.378204	0.207289	0.360672	0.156423	0.432663	-0.0508666	0.862579	0.685333	0.0869318	0.676761	0.0702975	0.702503	-0.0166343	0.961952	0.438586	-0.517952	0.432306	-0.203661	0.800602	0.314291	0.535745	0.010612	-0.135683	0.141779	0.000770134	0.999912	0.136453	0.00771135	0.0638434	0.806137	0.0761944	0.242072	0.685538	-0.564065	0.101298
Module3_IFN_score	0.0228644	-0.172209	0.49248	0.0937302	0.73856	0.265939	0.0185025	0.00945314	-0.344424	0.38125	0.137262	0.808321	0.481685	0.00685478	0.261666	-0.446538	0.526449	-0.518352	0.232003	-0.071814	0.966882	0.59268	0.101799	0.911455	0.191655	0.635687	0.0898564	0.834469	0.246681	-0.225352	0.848774	0.263683	0.703433	0.489035	0.254021
Module4_TcellBcell_score	0.883435	0.00427418	0.999561	0.0430208	0.937931	0.0387466	0.917195	0.512476	-0.299245	0.490238	-0.22974	0.559082	0.0695055	0.900749	0.994569	0.0213181	0.998627	-0.00942035	0.999543	-0.0307384	0.994255	0.263176	0.378687	0.243696	0.212002	0.540817	-0.166685	0.502136	0.189047	-0.5582	0.368954	-0.0010442	0.999994	0.557155	0.169489
Neutrophils	0.588349	0.0805988	0.857329	0.123596	0.594008	0.0429968	0.900284	0.956907	-0.0839837	0.952601	-0.0571151	0.96942	0.0268686	0.986632	0.878524	-0.200807	0.869077	-0.0954181	0.94739	0.105389	0.924966	0.496151	0.268556	0.47466	0.204335	0.550611	-0.0642211	0.89829	0.504043	-0.0841064	0.974927	0.219557	0.762677	0.303664	0.552485
NK_CD56dim_cells	0.212995	0.139035	0.628623	0.210328	0.217898	0.0712932	0.746127	0.592007	-0.258861	0.581907	-0.14116	0.800047	0.117701	0.738221	0.971377	0.038257	0.995205	-0.0280993	0.995591	-0.0663563	0.971269	0.0998041	0.502214	0.0821572	0.355086	0.176423	-0.147128	0.580171	0.0594218	-0.0835874	0.981272	0.591479	0.233471	0.675066	0.115683
NK_cells	0.413026	-0.0765008	0.868138	0.0505704	0.91476	0.127071	0.393861	0.361561	-0.357119	0.385001	-0.165679	0.751792	0.19144	0.475404	0.845802	0.151623	0.926958	0.180404	0.832947	0.0287814	0.9945	0.631336	0.194844	0.682771	0.188557	0.61049	-0.00628741	0.999002	0.524026	-0.448222	0.525296	-0.158112	0.880785	0.290109	0.613254
PD1	0.939196	0.0348866	0.971253	0.000408967	0.999994	-0.0344777	0.933996	0.256794	-0.355171	0.351834	-0.360404	0.226937	-0.00523322	0.999382	0.954369	0.0809883	0.978748	-0.00731962	0.999701	-0.088308	0.949816	0.0867472	0.505435	0.101	0.224689	0.531077	-0.280745	0.168838	0.105525	-0.611324	0.278591	0.0183938	0.998146	0.629718	0.089816
PDL1	0.677231	-0.125098	0.690221	-0.0532806	0.907491	0.0718174	0.745997	0.193671	-0.466983	0.169963	-0.287314	0.393558	0.179668	0.489199	0.509681	-0.357945	0.585576	-0.315018	0.494035	0.0429273	0.984514	0.334653	0.283292	0.511571	0.0525175	0.968538	-0.230774	0.328998	0.115129	-0.402617	0.494828	0.150034	0.856512	0.55265	0.0965832
STAT1_19272155	0.236583	-0.183785	0.44704	-0.0204832	0.985634	0.163302	0.21899	0.0586993	-0.471147	0.164621	-0.112246	0.866666	0.358901	0.0598177	0.834056	-0.225037	0.823691	-0.143956	0.87341	0.0810805	0.950418	0.568591	0.159215	0.800131	-0.00832324	0.999157	-0.167538	0.539412	0.187016	-0.458626	0.338998	-0.0214957	0.996208	0.43713	0.17226
T_cells	0.805179	-0.0362756	0.968887	0.0265603	0.97587	0.0628359	0.796816	0.418434	-0.339769	0.401864	-0.269125	0.453186	0.0706442	0.898301	0.996053	0.0346867	0.996415	0.0275494	0.996146	-0.00713727	0.999693	0.419234	0.309307	0.38523	0.210146	0.543421	-0.0991617	0.781218	0.214181	-0.572973	0.378586	-0.0188964	0.998315	0.554076	0.196699
TGFB_score_21050467	0.856029	0.0719134	0.883182	0.0695981	0.845618	-0.00231526	0.999691	0.286083	0.241309	0.645367	-0.018912	0.996277	-0.260221	0.253986	0.991862	0.0367807	0.993901	0.00645975	0.999678	-0.0303209	0.991651	0.148374	-0.288679	0.461036	0.0107672	0.998505	0.299446	0.126072	0.562325	0.410606	0.566752	0.304135	0.612479	-0.106471	0.932769
Th1_cells	0.745748	0.106019	0.763545	0.0424391	0.939529	-0.0635801	0.792437	0.593026	-0.215499	0.694137	-0.230115	0.562809	-0.0146159	0.995453	0.955379	0.0760872	0.980999	-0.0106461	0.99936	-0.0867333	0.950986	0.0517184	0.513061	0.0850613	0.186053	0.635282	-0.327008	0.0813725	0.13823	-0.487855	0.439301	0.106119	0.939968	0.593973	0.115334
TILs	0.835533	-0.0562516	0.926644	0.00216902	0.999837	0.0584206	0.821288	0.525169	-0.307557	0.492607	-0.206553	0.642538	0.101004	0.81269	0.860203	-0.118972	0.954871	-0.168019	0.85489	-0.049047	0.984292	0.592419	0.243119	0.562677	0.166135	0.689641	-0.0769849	0.865071	0.474056	-0.351954	0.64263	0.00101205	0.999994	0.352966	0.4494
TIS_28650338	0.705179	-0.0759689	0.87128	0.00596077	0.998777	0.0819297	0.681307	0.247645	-0.433967	0.224272	-0.259499	0.475854	0.174468	0.518078	0.906781	-0.1622	0.918299	-0.133434	0.906387	0.0287658	0.994604	0.251483	0.366997	0.280208	0.157447	0.72209	-0.209549	0.353018	0.0804346	-0.57604	0.281224	0.0594742	0.978558	0.635515	0.0652025
Treg	0.782236	0.025828	0.983862	0.0711539	0.837062	0.0453259	0.886866	0.414762	-0.126644	0.887514	-0.259994	0.500168	-0.13335	0.699342	0.961393	-0.0976557	0.957528	-0.0526665	0.978712	0.0449892	0.981591	0.374578	-0.0207741	0.99607	0.170042	0.695096	0.190817	0.436834	0.287284	0.379618	0.602163	0.498001	0.25823	0.118383	0.914111

## Sheet: eTable 4
Supplemental Table 4. Interaction between High vs. Low Signature Expression, Race and Outcomes (Overall population)
	pCR (Logistic Regression)					DRFS (Cox Proportional Hazard Modeling)
	Coef	LCI	UCI	Waldp	LRp	exp(Coef)	LCI (exp)	UCI (exp)	Waldp	LRp
B_cells	-0.328307	-1.18483	0.529053	0.451101	0.707355	0.664717	0.246498	1.79251	0.419733	0.39736
CD274	0.779058	-0.0903152	1.67397	0.0823569	0.00318262	1.48518	0.585958	3.76435	0.404537	0.442579
CD68	0.112153	-0.831519	1.04662	0.813901	0.573786	0.531597	0.173528	1.62853	0.268641	0.503534
CD8_T_cells	-0.323526	-1.20313	0.542781	0.465729	0.675295	1.86396	0.752484	4.61717	0.178463	0.385676
Chemokine12	-0.00748069	-0.867303	0.865329	0.98645	0.696768	1.17891	0.452203	3.07347	0.736373	0.821806
Cytotoxic_cells	0.519902	-0.355722	1.41408	0.247833	0.294612	1.24147	0.452778	3.40399	0.674266	0.551849
Dendritic_cells	0.0265125	-0.836626	0.89353	0.951928	0.816859	1.3129	0.540448	3.18942	0.547738	0.800316
ER_PGR_avg	-0.735765	-2.62807	0.613905	0.350158	0.583414	1.30771	0.458208	3.73218	0.616092	0.533618
Exhausted_Tc_cells	-0.00636474	-0.87279	0.864815	0.988502	0.713713	1.45962	0.579019	3.67946	0.422752	0.66901
Geparsixto_sig	0.431646	-0.45096	1.34039	0.342995	0.428311	1.37981	0.524663	3.62878	0.514029	0.381211
ICS5	0.0515869	-0.80609	0.930495	0.906964	0.991739	0.724559	0.267101	1.9655	0.526871	0.350629
Macrophages	0.131262	-0.776953	1.03793	0.775795	0.629378	1.30187	0.52688	3.21682	0.567604	0.475128
Mast_cells	-0.339054	-1.53908	0.702372	0.546641	0.288291	2.15438	0.889192	5.21976	0.0891581	0.217294
Mitotic.score	-0.0230857	-0.874739	0.828039	0.957464	0.809343	0.515437	0.215924	1.23041	0.135465	0.283254
Mod7_ERBB2	-0.250408	-1.1417	0.621505	0.575989	0.851845	0.592389	0.208173	1.68573	0.326451	0.594141
Module3_IFN_score	0.537643	-0.31201	1.40653	0.218365	0.258441	0.877849	0.379413	2.03108	0.760824	0.497712
Module4_TcellBcell_score	-0.131714	-0.98849	0.731949	0.763294	0.775976	0.959931	0.351134	2.62426	0.936479	0.970399
Neutrophils	0.210788	-0.656149	1.07621	0.63212	0.577571	1.83472	0.785836	4.28358	0.160657	0.33594
NK_CD56dim_cells	-0.587279	-1.47838	0.284188	0.189493	0.40608	1.05647	0.43828	2.54662	0.9026	0.740004
NK_cells	0.238795	-0.618227	1.10825	0.586391	0.794389	1.46923	0.574022	3.76053	0.42235	0.477912
PDCD1	0.154804	-0.71497	1.036	0.727993	0.79812	2.04822	0.800296	5.24207	0.134826	0.332925
STAT1_19272155	0.987178	0.105578	1.91087	0.0313344	0.0891372	0.757039	0.293476	1.95283	0.564824	0.519397
T_cells	0.133481	-0.740535	1.00866	0.763975	0.830056	1.46863	0.560164	3.85046	0.434494	0.735958
TGFB_score_21050467	-1.13019	-2.17405	-0.184631	0.0244273	0.0407678	2.72656	1.16058	6.40553	0.0213524	0.0237883
Th1_cells	-0.23889	-1.1198	0.637947	0.592736	0.853377	1.69373	0.608324	4.71575	0.313175	0.436641
TILs	0.0835657	-0.772551	0.940828	0.847844	0.964116	1.23187	0.505412	3.0025	0.646407	0.900705
TIS_28650338	0.383513	-0.478051	1.25918	0.385173	0.316441	1.27192	0.485173	3.33443	0.624741	0.343331
Treg	-0.0738255	-0.946938	0.78274	0.866582	0.83971	1.03464	0.44722	2.39362	0.936578	0.887969
Column header Legend:
Coef: Logistic Regression Coefficient for Biomarker X Interaction term for Black/AA relative to White (reflects relative odds ratio for achieving pCR between High vs. Low signature score groups in Black/AA relative to White group)
LCI: Lower 95% Confidence Interval for Logistic Regression Coefficient for Biomarker X Interaction term for Black/AA relative to White
UCI: Upper 95% Confidence Interval for Logistic Regression Coefficient for Biomarker X Interaction term for Black/AA relative to White
Waldp: Wald test p value for Biomarker X Interaction term for Black/AA relative to White
LRp : Likelihood Ratio test p for Inclusion of Biomarker x Race Interaction Terms (for Black/AA relative to White and Asian relative to White)
exp(Coef): Exponent of Coefficient for Biomarker X Interaction term for Black/AA relative to White from Cox Proportional Hazard Model (reflects relative hazard ratio between High vs. Low signature score groups in Black/AA relative to White group)
LCI (exp): Lower 95% Confidence Interval for the exponent of the coefficient for the Biomarker x Interaction term for Black/AA relative to White from Cox Proportional Hazard model
UCI (exp): Upper 95% Confidence Interval for the exponent of the coefficient for the Biomarker x Interaction term for Black/AA relative to White from Cox Proportional Hazard model
